# Supplementary material for: Phenotypic and Histological Distribution Analysis Identify Mast Cell Heterogeneity in Non-Small Cell Lung Cancer
Source: Cancers (Basel). 2022 Mar 9;14(6):1394. doi: 10.3390/cancers14061394 (PMC8946292; doi:10.3390/cancers14061394)
Supplement: Supplementary file 1 [file cancers-14-01394-s001.zip]

Archive with 1 entries (1 files):
- cancers-1600099-supplementary.pdf
